# Supplementary material for: Respiratory Syncytial Virus: A Systematic Review and Meta-Analysis of Tomographic Findings (2000–2022)
Source: Children (Basel). 2023 Jul 5;10(7):1169. doi: 10.3390/children10071169 (PMC10378054; doi:10.3390/children10071169)
Supplement: Supplementary file 1 [file children-10-01169-s001.zip]

Archive with 1 entries (1 files):
- children-2463233-supplementary.docx
